# Supplementary material for: Development of a DNA-Based Lateral Flow Strip Membrane Assay for Rapid Screening and Genotyping of Six High-Incidence STD Pathogens
Source: Biosensors (Basel). 2024 May 20;14(5):260. doi: 10.3390/bios14050260 (PMC11118844; doi:10.3390/bios14050260)
Supplement: Supplementary file 1 [file biosensors-14-00260-s001.zip]

Archive with 1 entries (1 files):
- biosensors-2985546-supplementary.pdf
